# Supplementary material for: A Program of Life-Style Modification Improved the Body Weight and Micronutrient Status in Obese Patients after Bariatric Surgery
Source: Nutrients. 2023 Aug 30;15(17):3807. doi: 10.3390/nu15173807 (PMC10490431; doi:10.3390/nu15173807)
Supplement: Supplementary file 1 [file nutrients-15-03807-s001.zip]

Archive with 1 entries (1 files):
- nutrients-2569543-supplementary.pdf
